# Supplementary material for: Neutrophil Extracellular Trap Formation Correlates with Favorable Overall Survival in High Grade Ovarian Cancer
Source: Cancers (Basel). 2020 Feb 21;12(2):505. doi: 10.3390/cancers12020505 (PMC7072166; doi:10.3390/cancers12020505)
Supplement: Supplementary file 1 [file cancers-12-00505-s001.zip]

Archive with 3 entries (3 files):
- Materials and methods.docx
- Supplementary Figures.docx
- Supplementary tables.xlsx
